# Supplementary material for: SPAG17 Is Required for Male Germ Cell Differentiation and Fertility
Source: Int J Mol Sci. 2018 Apr 21;19(4):1252. doi: 10.3390/ijms19041252 (PMC5979577; doi:10.3390/ijms19041252)
Supplement: Supplementary file 1 [file ijms-19-01252-s001.zip]

Archive with 6 entries (5 files):
- ijms-287252 supplementary/
- ijms-287252 supplementary/ijms-287252 supplementary caption.docx
- ijms-287252 supplementary/Supplementary figure 1.tif
- ijms-287252 supplementary/Supplementary figure 2.pdf
- ijms-287252 supplementary/Supplementary table 1.docx
- ijms-287252 supplementary/Supplementary video 1.wmv
